# Supplementary material for: Study on the adhesion performance of basalt fiber and polypropylene fiber based on unified phase-field theory and cohesive zone model
Source: PLoS One. 2026 May 4;21(5):e0347537. doi: 10.1371/journal.pone.0347537 (PMC13138620; doi:10.1371/journal.pone.0347537)
Supplement: S1 File — (XLSX) [file pone.0347537.s001.xlsx]

## Sheet: Fig8
Basalt fiber							Polypropylene fiber
Displacement/mm			Pull-out load/N				Displacement/mm			Pull-out load/N
8mm		10mm		12mm			8mm		10mm		12mm
0	0	0	0	0	0		0	0	0	0	0	0
0.05	2.07564	0.05	2.1507	0.05	2.16512		0.05	4.19724	0.05	4.14082	0.05	4.0916
0.1	4.14696	0.1	4.29918	0.1	4.32898		0.1	8.32809	0.1	8.21779	0.1	8.11974
0.15	6.18722	0.15	6.4222	0.15	6.47247		0.15	12.3485	0.15	12.1866	0.15	12.0396
0.2	8.1873	0.2	8.50839	0.2	8.58244		0.2	16.2436	0.2	16.0297	0.2	15.8325
0.25	10.143	0.25	10.5532	0.25	10.6542		0.25	20.0047	0.25	19.7411	0.25	19.4888
0.3	12.0521	0.3	12.5542	0.3	12.6852		0.3	23.6258	0.3	23.3165	0.3	23.0043
0.35	13.9132	0.35	14.5096	0.35	14.6736		0.35	27.1012	0.35	26.7511	0.35	26.3775
0.4	15.7255	0.4	16.4186	0.4	16.6184		0.4	30.4309	0.4	30.0439	0.4	29.6077
0.45	17.4888	0.45	18.2805	0.45	18.5189		0.45	33.6173	0.45	33.1939	0.45	32.6943
0.5	19.2031	0.5	20.0952	0.5	20.3747		0.5	36.6646	0.5	36.2027	0.5	35.6373
0.55	20.8691	0.55	21.8631	0.55	22.1859		0.55	39.616	0.55	39.0749	0.55	38.4374
0.6	22.4877	0.6	23.5849	0.6	23.9532		0.6	42.4992	0.6	41.8183	0.6	41.0983
0.65	24.06	0.65	25.262	0.65	25.6779		0.65	45.3002	0.65	44.4477	0.65	43.6278
0.7	25.5872	0.7	26.8959	0.7	27.3617		0.7	48.0009	0.7	47.0352	0.7	46.0373
0.75	27.0708	0.75	28.488	0.75	29.0064		0.75	50.5809	0.75	49.5767	0.75	48.3385
0.8	28.5142	0.8	30.0399	0.8	30.6141		0.8	53.0195	0.8	52.0596	0.8	50.5639
0.85	29.9225	0.85	31.5536	0.85	32.1864		0.85	55.2985	0.85	54.4679	0.85	52.786
0.9	31.2963	0.9	33.036	0.9	33.7254		0.9	57.4018	0.9	56.7822	0.9	54.9865
0.95	32.6372	0.95	34.4901	0.95	35.2343		0.95	59.3148	0.95	58.9827	0.95	57.1503
1	33.9451	1	35.9143	1	36.7222		1	61.0279	1	61.0526	1	59.2597
1.05	35.22	1.05	37.3131	1.05	38.1893		1.05	62.5306	1.05	62.9731	1.05	61.2957
1.1	36.4621	1.1	38.6838	1.1	39.6343		1.1	63.8214	1.1	64.7314	1.1	63.2396
1.15	37.6709	1.15	40.0263	1.15	41.0597		1.15	64.8928	1.15	66.312	1.15	65.0754
1.2	38.846	1.2	41.3407	1.2	42.4632		1.2	65.7466	1.2	67.7088	1.2	66.7884
1.25	39.9871	1.25	42.6262	1.25	43.8437		1.25	66.3842	1.25	68.9106	1.25	68.3613
1.3	41.0928	1.3	43.8823	1.3	45.2009		1.3	66.809	1.3	69.9124	1.3	69.7822
1.35	42.1628	1.35	45.1082	1.35	46.5339		1.35	67.0261	1.35	70.7128	1.35	71.0401
1.4	43.1955	1.4	46.303	1.4	47.8418		1.4	67.0413	1.4	71.3088	1.4	72.1256
1.45	44.1896	1.45	47.4659	1.45	49.1234		1.45	66.8618	1.45	71.7002	1.45	73.0317
1.5	45.1438	1.5	48.5955	1.5	50.3777		1.5	66.4989	1.5	71.8911	1.5	73.7531
1.55	46.0564	1.55	49.6905	1.55	51.6037		1.55	65.9615	1.55	71.8839	1.55	74.2855
1.6	46.9258	1.6	50.7497	1.6	52.8001		1.6	65.2693	1.6	71.6848	1.6	74.6276
1.65	47.7506	1.65	51.7711	1.65	53.9654		1.65	64.438	1.65	71.3024	1.65	74.7801
1.7	48.5295	1.7	52.7534	1.7	55.0983		1.7	63.4817	1.7	70.7434	1.7	74.7439
1.75	49.262	1.75	53.6946	1.75	56.1972		1.75	62.4125	1.75	70.0266	1.75	74.5227
1.8	49.9476	1.8	54.5929	1.8	57.2606		1.8	61.2435	1.8	69.1701	1.8	74.1232
1.85	50.5863	1.85	55.447	1.85	58.2865		1.85	59.9873	1.85	68.188	1.85	73.5506
1.9	51.1787	1.9	56.2556	1.9	59.2731		1.9	58.6566	1.9	67.0921	1.9	72.8215
1.95	51.7255	1.95	57.0177	1.95	60.2188		1.95	57.2634	1.95	65.8934	1.95	71.957
2	52.2276	2	57.7329	2	61.1215		2	55.8196	2	64.6038	2	70.9702
2.05	52.6862	2.05	58.4008	2.05	61.9799		2.05	54.3361	2.05	63.235	2.05	69.8735
2.1	53.1027	2.1	59.0216	2.1	62.7928		2.1	52.8239	2.1	61.7983	2.1	68.6765
2.15	53.4783	2.15	59.596	2.15	63.5592		2.15	51.2931	2.15	60.3052	2.15	67.3892
2.2	53.8144	2.2	60.1246	2.2	64.2789		2.2	49.7529	2.2	58.7664	2.2	66.0221
2.25	54.1122	2.25	60.6083	2.25	64.9509		2.25	48.2119	2.25	57.1932	2.25	64.5857
2.3	54.3729	2.3	61.0479	2.3	65.5755		2.3	46.6779	2.3	55.5952	2.3	63.0905
2.35	54.5981	2.35	61.4444	2.35	66.153		2.35	45.1576	2.35	53.9827	2.35	61.5465
2.4	54.7887	2.4	61.7989	2.4	66.684		2.4	43.6578	2.4	52.3639	2.4	59.964
2.45	54.9463	2.45	62.1129	2.45	67.1691		2.45	42.1832	2.45	50.7475	2.45	58.3524
2.5	55.0721	2.5	62.3873	2.5	67.6095		2.5	40.7392	2.5	49.1405	2.5	56.7214
2.55	55.1667	2.55	62.6233	2.55	68.0055		2.55	39.3291	2.55	47.5502	2.55	55.0799
2.6	55.232	2.6	62.8218	2.6	68.3579		2.6	37.9566	2.6	45.9824	2.6	53.4362
2.65	55.2686	2.65	62.9845	2.65	68.6681		2.65	36.6247	2.65	44.4424	2.65	51.7975
2.7	55.2777	2.7	63.1122	2.7	68.9374		2.7	35.3348	2.7	42.935	2.7	50.1713
2.75	55.2604	2.75	63.2056	2.75	69.1663		2.75	34.089	2.75	41.4641	2.75	48.5636
2.8	55.2177	2.8	63.2666	2.8	69.3563		2.8	32.8884	2.8	40.0328	2.8	46.9804
2.85	55.1507	2.85	63.2961	2.85	69.5082		2.85	31.7337	2.85	38.6441	2.85	45.4267
2.9	55.0602	2.9	63.295	2.9	69.623		2.9	30.6252	2.9	37.2998	2.9	43.9067
2.95	54.9474	2.95	63.2646	2.95	69.7022		2.95	29.5629	2.95	36.0015	2.95	42.4244
3	54.813	3	63.2057	3	69.7466		3	28.5465	3	34.7505	3	40.9827
3.05	54.6579	3.05	63.1195	3.05	69.7574		3.05	27.5755	3.05	33.5476	3.05	39.5842
3.1	54.4831	3.1	63.0069	3.1	69.7357		3.1	26.6491	3.1	32.3928	3.1	38.2311
3.15	54.2894	3.15	62.869	3.15	69.6824		3.15	25.7665	3.15	31.2863	3.15	36.9245
3.2	54.0777	3.2	62.7067	3.2	69.5987		3.2	24.9266	3.2	30.2278	3.2	35.6658
3.25	53.8491	3.25	62.5212	3.25	69.4856		3.25	24.128	3.25	29.2168	3.25	34.4555
3.3	53.6047	3.3	62.3135	3.3	69.3441		3.3	23.3697	3.3	28.2523	3.3	33.2939
3.35	53.3453	3.35	62.0852	3.35	69.1755		3.35	22.6502	3.35	27.3335	3.35	32.1811
3.4	53.0716	3.4	61.8377	3.4	68.9808		3.4	21.9679	3.4	26.4592	3.4	31.1166
3.45	52.7845	3.45	61.572	3.45	68.7623		3.45	21.3218	3.45	25.6282	3.45	30.0998
3.5	52.4845	3.5	61.289	3.5	68.5216		3.5	20.71	3.5	24.8392	3.5	29.13
3.55	52.1723	3.55	60.9895	3.55	68.2598		3.55	20.1314	3.55	24.0906	3.55	28.2062
3.6	51.8486	3.6	60.6744	3.6	67.9782		3.6	19.5841	3.6	23.3811	3.6	27.3272
3.65	51.514	3.65	60.3444	3.65	67.6777		3.65	19.0671	3.65	22.7091	3.65	26.4917
3.7	51.169	3.7	60.0001	3.7	67.3591		3.7	18.5785	3.7	22.073	3.7	25.6986
3.75	50.8145	3.75	59.6424	3.75	67.0233		3.75	18.1173	3.75	21.4714	3.75	24.9462
3.8	50.4508	3.8	59.2719	3.8	66.6712		3.8	17.6818	3.8	20.9026	3.8	24.233
3.85	50.0783	3.85	58.8894	3.85	66.3034		3.85	17.271	3.85	20.3652	3.85	23.5578
3.9	49.698	3.9	58.4953	3.9	65.9207		3.9	16.8833	3.9	19.8578	3.9	22.9188
3.95	49.31	3.95	58.0904	3.95	65.5239		3.95	16.5177	3.95	19.3788	3.95	22.3145
4	48.9152	4	57.6754	4	65.1136		4	16.1728	4	18.9269	4	21.7432
4.05	48.5137	4.05	57.2507	4.05	64.6905		4.05	15.8476	4.05	18.5004	4.05	21.2037
4.1	48.1062	4.1	56.8171	4.1	64.2553		4.1	15.541	4.1	18.0982	4.1	20.6942
4.15	47.693	4.15	56.375	4.15	63.8087		4.15	15.2517	4.15	17.719	4.15	20.2134
4.2	47.2748	4.2	55.925	4.2	63.3514		4.2	14.979	4.2	17.3616	4.2	19.7598
4.25	46.8518	4.25	55.4677	4.25	62.8838		4.25	14.7219	4.25	17.0245	4.25	19.3318
4.3	46.4245	4.3	55.0036	4.3	62.4067		4.3	14.4793	4.3	16.7069	4.3	18.9284
4.35	45.9933	4.35	54.5332	4.35	61.9207		4.35	14.2505	4.35	16.4075	4.35	18.5481
4.4	45.5586	4.4	54.0569	4.4	61.4263		4.4	14.0345	4.4	16.1254	4.4	18.1897
4.45	45.1207	4.45	53.5753	4.45	60.9241		4.45	13.8307	4.45	15.8595	4.45	17.8519
4.5	44.6801	4.5	53.0889	4.5	60.4146		4.5	13.6383	4.5	15.6087	4.5	17.5337

## Sheet: Fig9
Basalt fiber				Polypropylene fiber
Embedment depths/mm	Peak pull-out load/N	Displacement/mm		Embedment depths/mm	Peak pull-out load/N	Displacement/mm
8	55.2777	0.27		8	67.0413	0.14
10	63.2961	0.285		10	71.8911	0.15
12	69.7574	0.305		12	74.7801	0.165

## Sheet: Fig10
Basalt fiber				Polypropylene fiber
Diameter/mm	Peak pull-out load/N	Displacement/mm		Diameter/mm	Peak pull-out load/N	Displacement/mm
0.6	57.7517	0.32		0.6	60.139	0.18
0.9	63.2961	0.285		0.9	71.8911	0.15
1.2	66.5279	0.27		1.2	80.595	0.14

## Sheet: Fig11
Basalt fiber				Polypropylene fiber
Adhesion strength/Mpa	Peak pull-out load/N	Displacement/mm		Adhesion strength/Mpa	Peak pull-out load/N	Displacement/mm
0.1	36.7583	0.175		0.05	71.8911	0.15
0.2	63.2961	0.285		0.1	55.5795	0.13
0.3	81.6745	0.25		0.15	54.1465	0.115

## Sheet: Fig12
Basalt fiber				Polypropylene fiber
Tensile strength/Mpa	Peak pull-out load/N	Displacement/mm		Tensile strength/Mpa	Peak pull-out load/N	Displacement/mm
2	64.6499	0.295		2	40.5328	0.135
2.5	65.1329	0.29		2.5	67.4898	0.14
3	66.0879	0.285		3	71.8911	0.15
